# Supplementary material for: Translation initiation with exotic amino acids using EF-P-responsive artificial initiator tRNA
Source: Nucleic Acids Res. 2023 Jun 19;51(15):8169–80. doi: 10.1093/nar/gkad496 (PMC10450175; doi:10.1093/nar/gkad496)
Supplement: gkad496_Supplemental_Files [file gkad496_supplemental_files.zip]

Archive with 2 entries (2 files):
- 230215iniP+caption_supplementary.pdf
- 230319Supplementary table S1.xls
