# Supplementary material for: Translation initiation with exotic amino acids using EF-P-responsive artificial initiator tRNA
Source: Nucleic Acids Res. 2023 Jun 19;51(15):8169–80. doi: 10.1093/nar/gkad496 (PMC10450175; doi:10.1093/nar/gkad496)
Supplement: gkad496_Supplemental_Files [file gkad496_supplemental_files.zip › 230319Supplementary table S1.xls]

## Sheet: primers
Supplementary Table S1. List of RNAs and the corresponding primers.
Gm indicates 2'-O-methylguanosine.
RNA name	RNA sequence	Extension primer (forward)	Extension primer (reverse)	PCR primer (forward)	PCR primer (reverse)
dFx	GGAUCGAAAGAUUUCCGCAUCCCCGAAAGGGUACAUGGCGUUAGGU	GTAATACGACTCACTATAGGATCGAAAGATTTCCGC	ACCTAACGCCATGTACCCTTTCGGGGATGCGGAAATCTTTCGATCC	GGCGTAATACGACTCACTATAG	ACCTAACGCCATGTACCCT
eFx	GGAUCGAAAGAUUUCCGCGGCCCCGAAAGGGGAUUAGCGUUAGGU	GTAATACGACTCACTATAGGATCGAAAGATTTCCGC	ACCTAACGCTAATCCCCTTTCGGGGCCGCGGAAATCTTTCGATCC	GGCGTAATACGACTCACTATAG	ACCTAACGCTAATCCCCT
tRNA, iniWT	CGCGGGGUGGAGCAGCCUGGUAGCUCGUCGGGCUCAUAACCCGAAGAUCGUCGGUUCAAAUCCGGCCCCCGCAACCA	GTAATACGACTCACTATACGCGGGGTGGAGCAGCCTGGTAGCTCGTCGGG	TGGTTGCGGGGGCCGGATTTGAACCGACGATCTTCGGGTTATGAGCCCGACGAGCTACCAGG	GGCGTAATACGACTCACTATAC	TGmGTTGCGGGGGCCGGA
tRNA, iniG1	GGCGGGGUGGAGCAGCCUGGUAGCUCGUCGGGCUCAUAACCCGAAGAUCGUCGGUUCAAAUCCGGCCCCCGCAACCA	GTAATACGACTCACTATAGGCGGGGTGGAGCAGCCTGGTAGCTCGTCGGG	TGGTTGCGGGGGCCGGATTTGAACCGACGATCTTCGGGTTATGAGCCCGACGAGCTACCAGG	GGCGTAATACGACTCACTATAG	TGmGTTGCGGGGGCCGGA
tRNA, An1Ac1T1V1 (=iniG1/C11/G24)	GGCGGGGUGGCGCAGCCUGGUAGCGCGUCGGGCUCAUAACCCGAAGAUCGUCGGUUCAAAUCCGGCCCCCGCAACCA	GTAATACGACTCACTATAGGCGGGGTGGCGCAGCCTGGTAGCGCG	TGGTTGCGGGGGCCGGATTTGAACCGACGATCTTCGGGTTATGAGCCCGACGCGCTACCAGGCTGCGC	GGCGTAATACGACTCACTATAG	TGmGTTGCGGGGGCCGGATTT
tRNA, An2Ac1T1V1	GGCGGGGUGGCGCAGCCUGGUAGCGCAUCGGGCUCAUAACCCGAAGAUCGUCGGUUCAAAUCCGGCCCCCGCAACCA	GTAATACGACTCACTATAGGCGGGGTGGCGCAGCCTGGTAGCGCA	TGGTTGCGGGGGCCGGATTTGAACCGACGATCTTCGGGTTATGAGCCCGATGCGCTACCAGGCTGCGC	GGCGTAATACGACTCACTATAG	TGmGTTGCGGGGGCCGGATTT
tRNA, An3Ac1T1V1	GGCGGGGUGGCGCAGCCUGGUAGCGCACCGGGCUCAUAACCCGGAGAUCGUCGGUUCAAAUCCGGCCCCCGCAACCA	GTAATACGACTCACTATAGGCGGGGTGGCGCAGCCTGGTAGCGCA	TGGTTGCGGGGGCCGGATTTGAACCGACGATCTCCGGGTTATGAGCCCGGTGCGCTACCAGGCTGCGC	GGCGTAATACGACTCACTATAG	TGmGTTGCGGGGGCCGGATTT
tRNA, An4Ac1T1V1	GGCGGGGUGGCGCAGCCUGGUAGCGCACUGGGCUCAUAACCCAGAGAUCGUCGGUUCAAAUCCGGCCCCCGCAACCA	GTAATACGACTCACTATAGGCGGGGTGGCGCAGCCTGGTAGCGCA	TGGTTGCGGGGGCCGGATTTGAACCGACGATCTCTGGGTTATGAGCCCAGTGCGCTACCAGGCTGCGC	GGCGTAATACGACTCACTATAG	TGmGTTGCGGGGGCCGGATTT
tRNA, An5Ac1T1V1	GGCGGGGUGGCGCAGCCUGGUAGCGCACUUGGCUCAUAACCAAGAGAUCGUCGGUUCAAAUCCGGCCCCCGCAACCA	GTAATACGACTCACTATAGGCGGGGTGGCGCAGCCTGGTAGCGCA	TGGTTGCGGGGGCCGGATTTGAACCGACGATCTCTTGGTTATGAGCCAAGTGCGCTACCAGGCTGCGC	GGCGTAATACGACTCACTATAG	TGmGTTGCGGGGGCCGGATTT
tRNA, An4Ac2T1V1	GGCGGGUUGGCGCAGCCUGGUAGCGCACUGGGCUCAUAACCCAGAGAUCGUCGGUUCAAAUCCGGCACCCGCAACCA	GTAATACGACTCACTATAGGCGGGTTGGCGCAGCCTGGTAGCGCA	TGGTTGCGGGTGCCGGATTTGAACCGACGATCTCTGGGTTATGAGCCCAGTGCGCTACCAGGCTGCGC	GGCGTAATACGACTCACTATAG	TGmGTTGCGGGTGCCGGATTT
tRNA, An4Ac3T1V1	GGCGGAUUGGCGCAGCCUGGUAGCGCACUGGGCUCAUAACCCAGAGAUCGUCGGUUCAAAUCCGGCAUCCGCAACCA	GTAATACGACTCACTATAGGCGGATTGGCGCAGCCTGGTAGCGCA	TGGTTGCGGATGCCGGATTTGAACCGACGATCTCTGGGTTATGAGCCCAGTGCGCTACCAGGCTGCGC	GGCGTAATACGACTCACTATAG	TGmGTTGCGGATGCCGGATTT
tRNA, An4Ac4T1V1	GGCUGAUUGGCGCAGCCUGGUAGCGCACUGGGCUCAUAACCCAGAGAUCGUCGGUUCAAAUCCGGCAUCAGCAACCA	GTAATACGACTCACTATAGGCTGATTGGCGCAGCCTGGTAGCGCA	TGGTTGCTGATGCCGGATTTGAACCGACGATCTCTGGGTTATGAGCCCAGTGCGCTACCAGGCTGCGC	GGCGTAATACGACTCACTATAG	TGmGTTGCTGATGCCGGATTT
tRNA, An4Ac5T1V1	GGGUGAUUGGCGCAGCCUGGUAGCGCACUGGGCUCAUAACCCAGAGAUCGUCGGUUCAAAUCCGGCAUCACCAACCA	GTAATACGACTCACTATAGGGTGATTGGCGCAGCCTGGTAGCGCA	TGGTTGGTGATGCCGGATTTGAACCGACGATCTCTGGGTTATGAGCCCAGTGCGCTACCAGGCTGCGC	GGCGTAATACGACTCACTATAG	TGmGTTGGTGATGCCGGATTT
tRNA, An4Ac1T1V2	GGCGGGGUGGCGCAGCCUGGUAGCGCACUGGGCUCAUAACCCAGGGAUCGUCGGUUCAAAUCCGGCCCCCGCAACCA	GTAATACGACTCACTATAGGCGGGGTGGCGCAGCCTGGTAGCGCA	TGGTTGCGGGGGCCGGATTTGAACCGACGATCCCTGGGTTATGAGCCCAGTGCGCTACCAGGCTGCGC	GGCGTAATACGACTCACTATAG	TGmGTTGCGGGGGCCGGATTT
tRNA, An4Ac1T1V3	GGCGGGGUGGCGCAGCCUGGUAGCGCACUGGGCUCAUAACCCAGAGGUCGUCGGUUCAAAUCCGGCCCCCGCAACCA	GTAATACGACTCACTATAGGCGGGGTGGCGCAGCCTGGTAGCGCA	TGGTTGCGGGGGCCGGATTTGAACCGACGACCTCTGGGTTATGAGCCCAGTGCGCTACCAGGCTGCGC	GGCGTAATACGACTCACTATAG	TGmGTTGCGGGGGCCGGATTT
tRNA, An4Ac1T1V4	GGCGGGGUGGCGCAGCCUGGUAGCGCACUGGGCUCAUAACCCAGGGGUCGUCGGUUCAAAUCCGGCCCCCGCAACCA	GTAATACGACTCACTATAGGCGGGGTGGCGCAGCCTGGTAGCGCA	TGGTTGCGGGGGCCGGATTTGAACCGACGACCCCTGGGTTATGAGCCCAGTGCGCTACCAGGCTGCGC	GGCGTAATACGACTCACTATAG	TGmGTTGCGGGGGCCGGATTT
tRNA, An4Ac1T2V1	GGCGGGGUGGCGCAGCCUGGUAGCGCACUGGGCUCAUAACCCAGAGAUCGUCGGUUCAAAUCCGGUCCCCGCAACCA	GTAATACGACTCACTATAGGCGGGGTGGCGCAGCCTGGTAGCGCA	TGGTTGCGGGGACCGGATTTGAACCGACGATCTCTGGGTTATGAGCCCAGTGCGCTACCAGGCTGCGC	GGCGTAATACGACTCACTATAG	TGmGTTGCGGGGACCGGATTT
tRNA, An4Ac1T2V2	GGCGGGGUGGCGCAGCCUGGUAGCGCACUGGGCUCAUAACCCAGGGAUCGUCGGUUCAAAUCCGGUCCCCGCAACCA	GTAATACGACTCACTATAGGCGGGGTGGCGCAGCCTGGTAGCGCA	TGGTTGCGGGGACCGGATTTGAACCGACGATCCCTGGGTTATGAGCCCAGTGCGCTACCAGGCTGCGC	GGCGTAATACGACTCACTATAG	TGmGTTGCGGGGACCGGATTT
tRNA, An4Ac1T2V3	GGCGGGGUGGCGCAGCCUGGUAGCGCACUGGGCUCAUAACCCAGAGGUCGUCGGUUCAAAUCCGGUCCCCGCAACCA	GTAATACGACTCACTATAGGCGGGGTGGCGCAGCCTGGTAGCGCA	TGGTTGCGGGGACCGGATTTGAACCGACGACCTCTGGGTTATGAGCCCAGTGCGCTACCAGGCTGCGC	GGCGTAATACGACTCACTATAG	TGmGTTGCGGGGACCGGATTT
tRNA, An4Ac1T2V4	GGCGGGGUGGCGCAGCCUGGUAGCGCACUGGGCUCAUAACCCAGGGGUCGUCGGUUCAAAUCCGGUCCCCGCAACCA	GTAATACGACTCACTATAGGCGGGGTGGCGCAGCCTGGTAGCGCA	TGGTTGCGGGGACCGGATTTGAACCGACGACCCCTGGGTTATGAGCCCAGTGCGCTACCAGGCTGCGC	GGCGTAATACGACTCACTATAG	TGmGTTGCGGGGACCGGATTT
tRNA, An4Ac1T3V1	GGCGGGGUGGCGCAGCCUGGUAGCGCACUGGGCUCAUAACCCAGAGAUCGGCGGUUCAAAUCCGCUCCCCGCAACCA	GTAATACGACTCACTATAGGCGGGGTGGCGCAGCCTGGTAGCGCA	TGGTTGCGGGGAGCGGATTTGAACCGCCGATCTCTGGGTTATGAGCCCAGTGCGCTACCAGGCTGCGC	GGCGTAATACGACTCACTATAG	TGmGTTGCGGGGAGCGGATTT
tRNA, An4Ac1T3V2	GGCGGGGUGGCGCAGCCUGGUAGCGCACUGGGCUCAUAACCCAGGGAUCGGCGGUUCAAAUCCGCUCCCCGCAACCA	GTAATACGACTCACTATAGGCGGGGTGGCGCAGCCTGGTAGCGCA	TGGTTGCGGGGAGCGGATTTGAACCGCCGATCCCTGGGTTATGAGCCCAGTGCGCTACCAGGCTGCGC	GGCGTAATACGACTCACTATAG	TGmGTTGCGGGGAGCGGATTT
tRNA, An4Ac1T3V3 (=iniP)	GGCGGGGUGGCGCAGCCUGGUAGCGCACUGGGCUCAUAACCCAGAGGUCGGCGGUUCAAAUCCGCUCCCCGCAACCA	GTAATACGACTCACTATAGGCGGGGTGGCGCAGCCTGGTAGCGCA	TGGTTGCGGGGAGCGGATTTGAACCGCCGACCTCTGGGTTATGAGCCCAGTGCGCTACCAGGCTGCGC	GGCGTAATACGACTCACTATAG	TGmGTTGCGGGGAGCGGATTT
tRNA, An4Ac1T3V4	GGCGGGGUGGCGCAGCCUGGUAGCGCACUGGGCUCAUAACCCAGGGGUCGGCGGUUCAAAUCCGCUCCCCGCAACCA	GTAATACGACTCACTATAGGCGGGGTGGCGCAGCCTGGTAGCGCA	TGGTTGCGGGGAGCGGATTTGAACCGCCGACCCCTGGGTTATGAGCCCAGTGCGCTACCAGGCTGCGC	GGCGTAATACGACTCACTATAG	TGmGTTGCGGGGAGCGGATTT
tRNA, An4Ac1T4V1	GGCGGGGUGGCGCAGCCUGGUAGCGCACUGGGCUCAUAACCCAGAGAUCGGAGGUUCAAAUCCUCUCCCCGCAACCA	GTAATACGACTCACTATAGGCGGGGTGGCGCAGCCTGGTAGCGCA	TGGTTGCGGGGAGAGGATTTGAACCTCCGATCTCTGGGTTATGAGCCCAGTGCGCTACCAGGCTGCGC	GGCGTAATACGACTCACTATAG	TGmGTTGCGGGGAGAGGATTT
tRNA, An4Ac1T4V2	GGCGGGGUGGCGCAGCCUGGUAGCGCACUGGGCUCAUAACCCAGGGAUCGGAGGUUCAAAUCCUCUCCCCGCAACCA	GTAATACGACTCACTATAGGCGGGGTGGCGCAGCCTGGTAGCGCA	TGGTTGCGGGGAGAGGATTTGAACCTCCGATCCCTGGGTTATGAGCCCAGTGCGCTACCAGGCTGCGC	GGCGTAATACGACTCACTATAG	TGmGTTGCGGGGAGAGGATTT
tRNA, An4Ac1T4V3	GGCGGGGUGGCGCAGCCUGGUAGCGCACUGGGCUCAUAACCCAGAGGUCGGAGGUUCAAAUCCUCUCCCCGCAACCA	GTAATACGACTCACTATAGGCGGGGTGGCGCAGCCTGGTAGCGCA	TGGTTGCGGGGAGAGGATTTGAACCTCCGACCTCTGGGTTATGAGCCCAGTGCGCTACCAGGCTGCGC	GGCGTAATACGACTCACTATAG	TGmGTTGCGGGGAGAGGATTT
tRNA, An4Ac1T4V4	GGCGGGGUGGCGCAGCCUGGUAGCGCACUGGGCUCAUAACCCAGGGGUCGGAGGUUCAAAUCCUCUCCCCGCAACCA	GTAATACGACTCACTATAGGCGGGGTGGCGCAGCCTGGTAGCGCA	TGGTTGCGGGGAGAGGATTTGAACCTCCGACCCCTGGGTTATGAGCCCAGTGCGCTACCAGGCTGCGC	GGCGTAATACGACTCACTATAG	TGmGTTGCGGGGAGAGGATTT
tRNA, An4Ac1T3V3, anticodon=CUU	GGCGGGGUGGCGCAGCCUGGUAGCGCACUGGGCUCUUAACCCAGAGGUCGGCGGUUCAAAUCCGCUCCCCGCAACCA	GTAATACGACTCACTATAGGCGGGGTGGCGCAGCCTGGTAGCGCA	TGGTTGCGGGGAGCGGATTTGAACCGCCGACCTCTGGGTTAAGAGCCCAGTGCGCTACCAGGCTGCGC	GGCGTAATACGACTCACTATAG	TGmGTTGCGGGGAGCGGATTT
mR1	GGGUUAACUUUAAGAAGGAGAAAAACAUGUACUACGACUACUACGACAAGAAGGAUUAUAAGGAUGAUGAUGAUAAGUAAGCUUCG	TAATACGACTCACTATAGGGTTAACTTTAAGAAGGAGAAAAAC	CTTATAATCCTTCTTGTCGTAGTAGTCGTAGTACATGTTTTTCTCCTTCTTAAAGTTAAC	GGCGTAATACGACTCACTATAG	CGAAGCTTACTTATCATCATCATCCTTATAATCCTTCTTGTCGTAGTAGTC
mR2	GGGUUGAACUUUAAGUAGGAGAUAUAUCCAUGUACUACGACUACUACGACAAGAAGGAUUAUAAGGAUGAUGAUGAUAAGUAAGCUUCG	TAATACGACTCACTATAGGGTTGAACTTTAAGTAGGAGATATATCC	CTTATAATCCTTCTTGTCGTAGTAGTCGTAGTACATGGATATATCTCCTACTTAAAGTTCAAC	GGCGTAATACGACTCACTATAG	CGAAGCTTACTTATCATCATCATCCTTATAATCCTTCTTGTCGTAGTAGTC
mR3	GGGUUGAACUUUAAUAAGGAGGUAGGAUCCAUGUACUACGACUACUACGACAAGAAGGAUUAUAAGGAUGAUGAUGAUAAGUAAGCUUCG	TAATACGACTCACTATAGGGTTGAACTTTAATAAGGAGGTAGGATCC	CTTATAATCCTTCTTGTCGTAGTAGTCGTAGTACATGGATCCTACCTCCTTATTAAAGTTCAAC	GGCGTAATACGACTCACTATAG	CGAAGCTTACTTATCATCATCATCCTTATAATCCTTCTTGTCGTAGTAGTC
mR4	GGGUUGAACUUUAAUAAGGAGGUAGAUCCAUGUACUACGACUACUACGACAAGAAGGAUUAUAAGGAUGAUGAUGAUAAGUAAGCUUCG	TAATACGACTCACTATAGGGTTGAACTTTAATAAGGAGGTAGATCC	CTTATAATCCTTCTTGTCGTAGTAGTCGTAGTACATGGATCTACCTCCTTATTAAAGTTCAAC	GGCGTAATACGACTCACTATAG	CGAAGCTTACTTATCATCATCATCCTTATAATCCTTCTTGTCGTAGTAGTC
mR5	GGGUUGAACUUUAAUAAGGAGGUAGAUCAUGUACUACGACUACUACGACAAGAAGGAUUAUAAGGAUGAUGAUGAUAAGUAAGCUUCG	TAATACGACTCACTATAGGGTTGAACTTTAATAAGGAGGTAGATC	CTTATAATCCTTCTTGTCGTAGTAGTCGTAGTACATGATCTACCTCCTTATTAAAGTTCAAC	GGCGTAATACGACTCACTATAG	CGAAGCTTACTTATCATCATCATCCTTATAATCCTTCTTGTCGTAGTAGTC
mR6	GGGUUGAACUUUAAUAAGGAGGUAGACAUGUACUACGACUACUACGACAAGAAGGAUUAUAAGGAUGAUGAUGAUAAGUAAGCUUCG	TAATACGACTCACTATAGGGTTGAACTTTAATAAGGAGGTAGAC	CTTATAATCCTTCTTGTCGTAGTAGTCGTAGTACATGTCTACCTCCTTATTAAAGTTCAAC	GGCGTAATACGACTCACTATAG	CGAAGCTTACTTATCATCATCATCCTTATAATCCTTCTTGTCGTAGTAGTC
mR7	GGGUUGAACUUUAAUAAGGAGGUAGAUCAAGACUACUACUACUUGCAAGAAGAAGGACUACAAGGACGACGACGACAAGUAAGCUUCG	GCGTAATACGACTCACTATAGGGTTGAACTTTAATAAGGAGGTAGATC	GTCGTCGTCCTTGTAGTCCTTCTTCTTGCAAGTAGTAGTAGTCTTGATCTACCTCCTTATTAAAGTTCAA	GGCGTAATACGACTCACTATAG	CGAAGCTTACTTGTCGTCGTCGTCCTTGTAGTC
mR1-AAG	GGGUUAACUUUAAGAAGGAGAAAAACAAGUACUACGACUACUACGACAAGAAGGAUUAUAAGGAUGAUGAUGAUAAGUAAGCUUCG	TAATACGACTCACTATAGGGTTAACTTTAAGAAGGAGAAAAAC	CTTATAATCCTTCTTGTCGTAGTAGTCGTAGTACTTGTTTTTCTCCTTCTTAAAGTTAAC	GGCGTAATACGACTCACTATAG	CGAAGCTTACTTATCATCATCATCCTTATAATCCTTCTTGTCGTAGTAGTC
mR2-AAG	GGGUUGAACUUUAAGUAGGAGAUAUAUCCAAGUACUACGACUACUACGACAAGAAGGAUUAUAAGGAUGAUGAUGAUAAGUAAGCUUCG	TAATACGACTCACTATAGGGTTGAACTTTAAGTAGGAGATATATCC	CTTATAATCCTTCTTGTCGTAGTAGTCGTAGTACTTGGATATATCTCCTACTTAAAGTTCAAC	GGCGTAATACGACTCACTATAG	CGAAGCTTACTTATCATCATCATCCTTATAATCCTTCTTGTCGTAGTAGTC
mR3-AAG	GGGUUGAACUUUAAUAAGGAGGUAGGAUCCAAGUACUACGACUACUACGACAAGAAGGAUUAUAAGGAUGAUGAUGAUAAGUAAGCUUCG	TAATACGACTCACTATAGGGTTGAACTTTAATAAGGAGGTAGGATCC	CTTATAATCCTTCTTGTCGTAGTAGTCGTAGTACTTGGATCCTACCTCCTTATTAAAGTTCAAC	GGCGTAATACGACTCACTATAG	CGAAGCTTACTTATCATCATCATCCTTATAATCCTTCTTGTCGTAGTAGTC
mR4-AAG	GGGUUGAACUUUAAUAAGGAGGUAGAUCCAAGUACUACGACUACUACGACAAGAAGGAUUAUAAGGAUGAUGAUGAUAAGUAAGCUUCG	TAATACGACTCACTATAGGGTTGAACTTTAATAAGGAGGTAGATCC	CTTATAATCCTTCTTGTCGTAGTAGTCGTAGTACTTGGATCTACCTCCTTATTAAAGTTCAAC	GGCGTAATACGACTCACTATAG	CGAAGCTTACTTATCATCATCATCCTTATAATCCTTCTTGTCGTAGTAGTC
mR5-AAG	GGGUUGAACUUUAAUAAGGAGGUAGAUCAAGUACUACGACUACUACGACAAGAAGGAUUAUAAGGAUGAUGAUGAUAAGUAAGCUUCG	TAATACGACTCACTATAGGGTTGAACTTTAATAAGGAGGTAGATC	CTTATAATCCTTCTTGTCGTAGTAGTCGTAGTACTTGATCTACCTCCTTATTAAAGTTCAAC	GGCGTAATACGACTCACTATAG	CGAAGCTTACTTATCATCATCATCCTTATAATCCTTCTTGTCGTAGTAGTC
mR6-AAG	GGGUUGAACUUUAAUAAGGAGGUAGACAAGUACUACGACUACUACGACAAGAAGGAUUAUAAGGAUGAUGAUGAUAAGUAAGCUUCG	TAATACGACTCACTATAGGGTTGAACTTTAATAAGGAGGTAGAC	CTTATAATCCTTCTTGTCGTAGTAGTCGTAGTACTTGTCTACCTCCTTATTAAAGTTCAAC	GGCGTAATACGACTCACTATAG	CGAAGCTTACTTATCATCATCATCCTTATAATCCTTCTTGTCGTAGTAGTC
